# Supplementary material for: Review of the genus Vekunta Distant from China, with descriptions of two new species (Hemiptera, Fulgoromorpha, Derbidae)
Source: Zookeys. 2019 Feb 19;(825):55–69. doi: 10.3897/zookeys.825.31542 (PMC6391365; doi:10.3897/zookeys.825.31542)
Supplement: XML Treatment for Vekunta [file zookeys.825.31542-treatment1.xml]

<!DOCTYPE tp:taxon-treatment
  PUBLIC "-//TaxonX//DTD Taxonomic Treatment Publishing DTD v0 20100105//EN" "tax-treatment-NSO.dtd">
<tp:taxon-treatment xmlns:tp="http://www.plazi.org/taxpub"><tp:treatment-meta><kwd-group><label>Taxon classification</label><kwd><named-content xmlns:xlink="http://www.w3.org/1999/xlink" content-type="kingdom">Animalia</named-content></kwd><kwd><named-content xmlns:xlink="http://www.w3.org/1999/xlink" content-type="order">Hemiptera</named-content></kwd><kwd><named-content xmlns:xlink="http://www.w3.org/1999/xlink" content-type="family">Derbidae</named-content></kwd></kwd-group><mixed-citation publication-type="journal"><person-group><name><surname>Sui</surname><given-names>Yong-Jin</given-names></name><name><surname>Chen</surname><given-names>Xiang-Sheng</given-names></name></person-group><article-title>Review of the genus <italic><tp:taxon-name><tp:taxon-name-part taxon-name-part-type="genus" reg="Vekunta">Vekunta</tp:taxon-name-part></tp:taxon-name></italic> Distant from China, with descriptions of two new species (<tp:taxon-name><tp:taxon-name-part taxon-name-part-type="order">Hemiptera</tp:taxon-name-part></tp:taxon-name>, <tp:taxon-name><tp:taxon-name-part taxon-name-part-type="infraorder">Fulgoromorpha</tp:taxon-name-part></tp:taxon-name>, <tp:taxon-name><tp:taxon-name-part taxon-name-part-type="family">Derbidae</tp:taxon-name-part></tp:taxon-name>)</article-title><source>Zookeys</source><day>19</day><month>2</month><year>2019</year><volume>2019</volume><issue>825</issue><fpage>55</fpage><lpage>69</lpage><pub-id pub-id-type="doi">10.3897/zookeys.825.31542</pub-id></mixed-citation></tp:treatment-meta><tp:nomenclature><label>Genus</label><tp:taxon-name>
            <tp:taxon-name-part taxon-name-part-type="genus" reg="Vekunta">Vekunta</tp:taxon-name-part>
          </tp:taxon-name><tp:taxon-authority>Distant, 1906</tp:taxon-authority><xref ref-type="fig" rid="F1">Figs 1–4</xref><xref ref-type="fig" rid="F2">, 5–14</xref><xref ref-type="fig" rid="F3">, 15–19</xref><xref ref-type="fig" rid="F4">, 20–29</xref><xref ref-type="fig" rid="F5">, 30–34</xref><tp:nomenclature-citation-list><tp:nomenclature-citation><tp:taxon-name>
                <tp:taxon-name-part taxon-name-part-type="genus" reg="Temesa">Temesa</tp:taxon-name-part>
              </tp:taxon-name><comment>Melichar, 1903: 40; preoccupied by <tp:taxon-name><tp:taxon-name-part taxon-name-part-type="genus" reg="Temesa">Temesa</tp:taxon-name-part></tp:taxon-name> (<tp:taxon-name><tp:taxon-name-part taxon-name-part-type="phylum">Mollusca</tp:taxon-name-part></tp:taxon-name>) Adams, 1855.</comment></tp:nomenclature-citation><tp:nomenclature-citation><tp:taxon-name>
                <tp:taxon-name-part taxon-name-part-type="genus" reg="Vekunta">Vekunta</tp:taxon-name-part>
              </tp:taxon-name><comment>Distant, 1906a: 8; 1906b: 287; <xref ref-type="bibr" rid="B27">Yang and Wu 1993</xref>: 97; Liang and Wu 2001: 511–512; <xref ref-type="bibr" rid="B13">Löcker et al. 2009</xref>: 15; <xref ref-type="bibr" rid="B23">Rahman et al. 2012</xref>: 24.</comment></tp:nomenclature-citation></tp:nomenclature-citation-list></tp:nomenclature><tp:treatment-sec sec-type="type species" id="SECID0EWKAC"><title>Type species.</title><p><italic><tp:taxon-name><tp:taxon-name-part taxon-name-part-type="genus" reg="Temesa">Temesa</tp:taxon-name-part><tp:taxon-name-part taxon-name-part-type="species" reg="tenella">tenella</tp:taxon-name-part></tp:taxon-name></italic> Melichar, 1903 by original designation.</p></tp:treatment-sec><tp:treatment-sec sec-type="diagnosis" id="SECID0EHLAC"><title>Diagnosis.</title><p>Combination of the following characters: head (Figs <xref ref-type="fig" rid="F1">2</xref>, <xref ref-type="fig" rid="F1">4</xref>, <xref ref-type="fig" rid="F2">7</xref>, <xref ref-type="fig" rid="F4">22</xref>) in profile distinctly angulate. Vertex (Figs <xref ref-type="fig" rid="F1">1</xref>, <xref ref-type="fig" rid="F1">3</xref>, <xref ref-type="fig" rid="F2">5</xref>, <xref ref-type="fig" rid="F4">20</xref>) quadrate, at base wider than at apex, slightly projecting in front of eyes, covered with sensory pits, divided from frons by transverse carina. Frons (Figs <xref ref-type="fig" rid="F2">6</xref>, <xref ref-type="fig" rid="F4">21</xref>) without median carina, elongate to quadrate. Postclypeus with three carinae. Antennae (Figs <xref ref-type="fig" rid="F2">5–7</xref>, <xref ref-type="fig" rid="F4">20–22</xref>) short, second antennomere oval, subantennal process (Figs <xref ref-type="fig" rid="F2">6</xref>, <xref ref-type="fig" rid="F2">7</xref>, <xref ref-type="fig" rid="F4">21</xref>, <xref ref-type="fig" rid="F4">22</xref>) small or absent. Ocelli (Figs <xref ref-type="fig" rid="F2">7</xref>, <xref ref-type="fig" rid="F4">22</xref>) present. Forewing (Figs <xref ref-type="fig" rid="F2">8</xref>, <xref ref-type="fig" rid="F4">23</xref>) with short subcostal cell, Sc+R fused with MP for a short distance, forking nearly basal one-fifth, MP with two sectors, CuA two branched, forking nearly basal one-third, costal margin and vein Pcu covered with tubercles, Pcu+A1 reaching forewing margin near middle. Hindwing (Figs <xref ref-type="fig" rid="F2">9</xref>, <xref ref-type="fig" rid="F4">24</xref>) shorter than forewing, MP two branched, forking apically, CuA three branched, forking near middle, CuP and Pcu single, A1 two branched. Spinal formula of hind leg 7–6–6.</p></tp:treatment-sec><tp:treatment-sec><!--Section generated to contain objects referenced in tp:taxon-treatment.--><fig id="F1" position="float" orientation="portrait"><label>Figures 1–4.</label><caption><p>Male habitus (dorsal and lateral view). <bold>1–2</bold><italic><tp:taxon-name><tp:taxon-name-part taxon-name-part-type="genus" reg="Vekunta">Vekunta</tp:taxon-name-part><tp:taxon-name-part taxon-name-part-type="species" reg="bambusana">bambusana</tp:taxon-name-part></tp:taxon-name></italic> sp. n. <bold>3–4</bold><italic><tp:taxon-name><tp:taxon-name-part taxon-name-part-type="genus" reg="Vekunta">Vekunta</tp:taxon-name-part><tp:taxon-name-part taxon-name-part-type="species" reg="pentaprocessusa">pentaprocessusa</tp:taxon-name-part></tp:taxon-name></italic> sp. n. Scale bar: 0.5 mm.</p></caption><graphic xmlns:xlink="http://www.w3.org/1999/xlink" xlink:href="zookeys-825-055-g001.jpg" position="float" orientation="portrait" xlink:type="simple" id="oo_266161.jpg"/></fig><fig id="F2" position="float" orientation="portrait"><label>Figures 5–14.</label><caption><p><italic><tp:taxon-name><tp:taxon-name-part taxon-name-part-type="genus" reg="Vekunta">Vekunta</tp:taxon-name-part><tp:taxon-name-part taxon-name-part-type="species" reg="bambusana">bambusana</tp:taxon-name-part></tp:taxon-name></italic> sp. n., male. <bold>5</bold> Head and thorax, dorsal view <bold>6</bold> face <bold>7</bold> head and thorax, left lateral view <bold>8</bold> forewing <bold>9</bold> hindwing <bold>10</bold> genitalia, left lateral view <bold>11</bold> anal tube, dorsal view <bold>12</bold> dorsocaudal processes of pygofer, dorsal view <bold>13</bold> phallus, left lateral view <bold>14</bold> phallus, right lateral view. Scale bars: 0.5 mm (<bold>5–7</bold>); 0.2 mm (<bold>8–14</bold>).</p></caption><graphic xmlns:xlink="http://www.w3.org/1999/xlink" xlink:href="zookeys-825-055-g002.jpg" position="float" orientation="portrait" xlink:type="simple" id="oo_266162.jpg"/></fig><fig id="F3" position="float" orientation="portrait"><label>Figures 15–19.</label><caption><p><italic><tp:taxon-name><tp:taxon-name-part taxon-name-part-type="genus" reg="Vekunta">Vekunta</tp:taxon-name-part><tp:taxon-name-part taxon-name-part-type="species" reg="bambusana">bambusana</tp:taxon-name-part></tp:taxon-name></italic> sp. n., female. <bold>15</bold> Genitalia, lateral view <bold>16</bold> anal tube, dorsal view <bold>17</bold> genitalia, ventral view <bold>18</bold> gonapophysis VIII, right lateral view <bold>19</bold> gonapophysis IX, ventral view. Scale bar: 0.2 mm.</p></caption><graphic xmlns:xlink="http://www.w3.org/1999/xlink" xlink:href="zookeys-825-055-g003.jpg" position="float" orientation="portrait" xlink:type="simple" id="oo_266163.jpg"/></fig><fig id="F4" position="float" orientation="portrait"><label>Figures 20–29.</label><caption><p><italic><tp:taxon-name><tp:taxon-name-part taxon-name-part-type="genus" reg="Vekunta">Vekunta</tp:taxon-name-part><tp:taxon-name-part taxon-name-part-type="species" reg="pentaprocessusa">pentaprocessusa</tp:taxon-name-part></tp:taxon-name></italic> sp. n., male. <bold>20</bold> Head and thorax, dorsal view <bold>21</bold> face <bold>22</bold> head and thorax, left lateral view <bold>23</bold> forewing <bold>24</bold> hindwing <bold>25</bold> male genitalia, left lateral view <bold>26</bold> anal tube of male, dorsal view <bold>27</bold> dorsocaudal processes of pygofer, dorsal view <bold>28</bold> phallus, left lateral view <bold>29</bold> phallus, right lateral view. Scale bars: 0.5 mm (<bold>20–22</bold>); 0.2 mm (<bold>23–29</bold>).</p></caption><graphic xmlns:xlink="http://www.w3.org/1999/xlink" xlink:href="zookeys-825-055-g004.jpg" position="float" orientation="portrait" xlink:type="simple" id="oo_266164.jpg"/></fig><fig id="F5" position="float" orientation="portrait"><label>Figures 30–34.</label><caption><p><italic><tp:taxon-name><tp:taxon-name-part taxon-name-part-type="genus" reg="Vekunta">Vekunta</tp:taxon-name-part><tp:taxon-name-part taxon-name-part-type="species" reg="pentaprocessusa">pentaprocessusa</tp:taxon-name-part></tp:taxon-name></italic> sp. n., female. <bold>30</bold> Genitalia, lateral view <bold>31</bold> anal segment, dorsal view <bold>32</bold> genitalia, ventral view <bold>33</bold> gonapophysis VIII, right lateral view <bold>34</bold> gonapophysis IX, ventral view. Scale bar: 0.2 mm.</p></caption><graphic xmlns:xlink="http://www.w3.org/1999/xlink" xlink:href="zookeys-825-055-g005.jpg" position="float" orientation="portrait" xlink:type="simple" id="oo_266165.jpg"/></fig></tp:treatment-sec><ref-list><ref id="B27"><mixed-citation xmlns:xlink="http://www.w3.org/1999/xlink" xlink:type="simple"><person-group><name name-style="western"><surname>Yang</surname><given-names>CT</given-names></name><name name-style="western"><surname>Wu</surname><given-names>RH</given-names></name></person-group> (<year>1993</year>) <source><tp:taxon-name><tp:taxon-name-part taxon-name-part-type="family">Derbidae</tp:taxon-name-part></tp:taxon-name> of Taiwan (<tp:taxon-name><tp:taxon-name-part taxon-name-part-type="suborder">Homoptera</tp:taxon-name-part></tp:taxon-name>: <tp:taxon-name><tp:taxon-name-part taxon-name-part-type="superfamily">Fulgoroidea</tp:taxon-name-part></tp:taxon-name>).</source><publisher-name>Cheng Chung Shu Chü</publisher-name>, <publisher-loc>T’ai-pei</publisher-loc>, <size units="page">230 pp</size>.</mixed-citation></ref><ref id="B13"><mixed-citation xmlns:xlink="http://www.w3.org/1999/xlink" xlink:type="simple"><person-group><name name-style="western"><surname>Löcker</surname><given-names>H</given-names></name><name name-style="western"><surname>Löcker</surname><given-names>B</given-names></name><name name-style="western"><surname>Holzinger</surname><given-names>WE</given-names></name></person-group> (<year>2009</year>) <article-title>Revision of the <tp:taxon-name><tp:taxon-name-part taxon-name-part-type="family">Derbidae</tp:taxon-name-part></tp:taxon-name> of Seychelles Islands (<tp:taxon-name><tp:taxon-name-part taxon-name-part-type="class">Insecta</tp:taxon-name-part></tp:taxon-name>: <tp:taxon-name><tp:taxon-name-part taxon-name-part-type="order">Hemiptera</tp:taxon-name-part></tp:taxon-name>: <tp:taxon-name><tp:taxon-name-part taxon-name-part-type="infraorder">Fulgoromorpha</tp:taxon-name-part></tp:taxon-name>).</article-title><source>Zootaxa</source><volume>2221</volume>: <fpage>1</fpage>–<lpage>26</lpage>.</mixed-citation></ref><ref id="B23"><mixed-citation xmlns:xlink="http://www.w3.org/1999/xlink" xlink:type="simple"><person-group><name name-style="western"><surname>Rahman</surname><given-names>MA</given-names></name><name name-style="western"><surname>Kwon</surname><given-names>YJ</given-names></name><name name-style="western"><surname>Suh</surname><given-names>SJ</given-names></name></person-group> (<year>2012</year>) <article-title>Two new species of the genus <italic><tp:taxon-name><tp:taxon-name-part taxon-name-part-type="genus">Vekunta</tp:taxon-name-part></tp:taxon-name></italic> Distant (<tp:taxon-name><tp:taxon-name-part taxon-name-part-type="order">Hemiptera</tp:taxon-name-part></tp:taxon-name>: <tp:taxon-name><tp:taxon-name-part taxon-name-part-type="infraorder">Fulgoromorpha</tp:taxon-name-part></tp:taxon-name>: <tp:taxon-name><tp:taxon-name-part taxon-name-part-type="family">Derbidae</tp:taxon-name-part></tp:taxon-name>) from Korea.</article-title><source>Zootaxa</source><volume>3313</volume>: <fpage>23</fpage>–<lpage>33</lpage>.</mixed-citation></ref></ref-list></tp:taxon-treatment>
