# Supplementary material for: Review of the genus Vekunta Distant from China, with descriptions of two new species (Hemiptera, Fulgoromorpha, Derbidae)
Source: Zookeys. 2019 Feb 19;(825):55–69. doi: 10.3897/zookeys.825.31542 (PMC6391365; doi:10.3897/zookeys.825.31542)
Supplement: XML Treatment for Vekunta bambusana [file zookeys.825.31542-treatment2.xml]

<!DOCTYPE tp:taxon-treatment
  PUBLIC "-//TaxonX//DTD Taxonomic Treatment Publishing DTD v0 20100105//EN" "tax-treatment-NSO.dtd">
<tp:taxon-treatment xmlns:tp="http://www.plazi.org/taxpub"><tp:treatment-meta><kwd-group><label>Taxon classification</label><kwd><named-content xmlns:xlink="http://www.w3.org/1999/xlink" content-type="kingdom">Animalia</named-content></kwd><kwd><named-content xmlns:xlink="http://www.w3.org/1999/xlink" content-type="order">Hemiptera</named-content></kwd><kwd><named-content xmlns:xlink="http://www.w3.org/1999/xlink" content-type="family">Derbidae</named-content></kwd></kwd-group><mixed-citation publication-type="journal"><person-group><name><surname>Sui</surname><given-names>Yong-Jin</given-names></name><name><surname>Chen</surname><given-names>Xiang-Sheng</given-names></name></person-group><article-title>Review of the genus <italic><tp:taxon-name><tp:taxon-name-part taxon-name-part-type="genus" reg="Vekunta">Vekunta</tp:taxon-name-part></tp:taxon-name></italic> Distant from China, with descriptions of two new species (<tp:taxon-name><tp:taxon-name-part taxon-name-part-type="order">Hemiptera</tp:taxon-name-part></tp:taxon-name>, <tp:taxon-name><tp:taxon-name-part taxon-name-part-type="infraorder">Fulgoromorpha</tp:taxon-name-part></tp:taxon-name>, <tp:taxon-name><tp:taxon-name-part taxon-name-part-type="family">Derbidae</tp:taxon-name-part></tp:taxon-name>)</article-title><source>Zookeys</source><day>19</day><month>2</month><year>2019</year><volume>2019</volume><issue>825</issue><fpage>55</fpage><lpage>69</lpage><pub-id pub-id-type="doi">10.3897/zookeys.825.31542</pub-id></mixed-citation></tp:treatment-meta><tp:nomenclature><tp:taxon-name>
            <tp:taxon-name-part taxon-name-part-type="genus" reg="Vekunta">Vekunta</tp:taxon-name-part>
            <tp:taxon-name-part taxon-name-part-type="species" reg="bambusana">bambusana</tp:taxon-name-part>
            <object-id xmlns:xlink="http://www.w3.org/1999/xlink" content-type="zoobank" xlink:type="simple">http://zoobank.org/12B8BE91-60B4-46C7-A7AB-3EF08D50F70A</object-id>
          </tp:taxon-name><tp:taxon-status xmlns:xlink="http://www.w3.org/1999/xlink" xlink:type="simple">sp. n.</tp:taxon-status><xref ref-type="fig" rid="F1">Figs 1</xref><xref ref-type="fig" rid="F1">, 2</xref><xref ref-type="fig" rid="F2">, 5–14</xref><xref ref-type="fig" rid="F3">, 15–19</xref></tp:nomenclature><tp:treatment-sec sec-type="type material" id="SECID0E1TAG"><title>Type material.</title><p><bold><italic>Holotype</italic></bold> ♂, CHINA: <bold>Guizhou</bold>, Wangmo, Dayi (<named-content xmlns:xlink="http://www.w3.org/1999/xlink" content-type="dwc:verbatimCoordinates" xlink:type="simple"><named-content content-type="geo-json" specific-use="{&#34;type&#34;:&#34;Point&#34;,&#34;coordinates&#34;:[106.100000,25.366667]}" id="NCID0EKUAG" xlink:type="simple">25°22'N, 106°06'E</named-content></named-content>), 21 August 2012, Z-M Chang. <bold><italic>Paratypes</italic></bold>, <bold>Guizhou</bold>: 1♂, Wangmo, Dayi, 23 August 2012, Z-M Chang; 2♂♂, Wangmo, Dayi, 13 August 2014, Z-M Chang; 3♂♂4♀♀, Wangmo, Dayi, 13–14 August 2014, Y Liu; 2♂♂, Suiyang, Wangcao (<named-content xmlns:xlink="http://www.w3.org/1999/xlink" content-type="dwc:verbatimCoordinates" xlink:type="simple"><named-content content-type="geo-json" specific-use="{&#34;type&#34;:&#34;Point&#34;,&#34;coordinates&#34;:[107.266667,28.116667]}" id="NCID0EXUAG" xlink:type="simple">28°07'N, 107°16'E</named-content></named-content>), 29 July 2014, H-Y Sun; 1♂, Suiyang, Wangcao, 29 July 2014, Y-J Wang.</p><fig id="F1" position="float" orientation="portrait"><label>Figures 1–4.</label><caption><p>Male habitus (dorsal and lateral view). <bold>1–2</bold><italic><tp:taxon-name><tp:taxon-name-part taxon-name-part-type="genus" reg="Vekunta">Vekunta</tp:taxon-name-part><tp:taxon-name-part taxon-name-part-type="species" reg="bambusana">bambusana</tp:taxon-name-part></tp:taxon-name></italic> sp. n. <bold>3–4</bold><italic><tp:taxon-name><tp:taxon-name-part taxon-name-part-type="genus" reg="Vekunta">Vekunta</tp:taxon-name-part><tp:taxon-name-part taxon-name-part-type="species" reg="pentaprocessusa">pentaprocessusa</tp:taxon-name-part></tp:taxon-name></italic> sp. n. Scale bar: 0.5 mm.</p></caption><graphic xmlns:xlink="http://www.w3.org/1999/xlink" xlink:href="zookeys-825-055-g001.jpg" position="float" orientation="portrait" xlink:type="simple" id="oo_266161.jpg"/></fig></tp:treatment-sec><tp:treatment-sec sec-type="description" id="SECID0EDWAG"><title>Measurements.</title><p>Body length (including forewing): male 5.99–6.37 mm (n = 10), female 6.98–7.03 mm (n = 4); forewing length: male 5.02–5.45 mm (n = 10), female 5.96–6.02 mm (n = 4).</p></tp:treatment-sec><tp:treatment-sec sec-type="description" id="SECID0EIWAG"><title>Description.</title><p><italic>Coloration.</italic> General color yellow. Head (Figs <xref ref-type="fig" rid="F1">1</xref>, <xref ref-type="fig" rid="F1">2</xref>, <xref ref-type="fig" rid="F2">5–7</xref>) yellow. Vertex (Figs <xref ref-type="fig" rid="F1">1</xref>, <xref ref-type="fig" rid="F2">5</xref>) yellow, lateral and apical carinae yellow to brownish yellow. Frons and clypeus yellow (Fig. <xref ref-type="fig" rid="F2">6</xref>). Rostrum (Fig. <xref ref-type="fig" rid="F2">7</xref>) yellow with apex fuscous. Gena (Fig. <xref ref-type="fig" rid="F2">7</xref>) yellow. Eyes (Figs <xref ref-type="fig" rid="F1">1</xref>, <xref ref-type="fig" rid="F1">2</xref>, <xref ref-type="fig" rid="F2">5–7</xref>) black, ocelli yellow. Antennae (Figs <xref ref-type="fig" rid="F2">5–7</xref>) yellow. Pronotum, mesonotum and tegula yellow (Fig. <xref ref-type="fig" rid="F2">5</xref>). Forewing (Figs <xref ref-type="fig" rid="F1">1</xref>, <xref ref-type="fig" rid="F1">2</xref>) yellowish white except costal and clavus margins from base to near apex brown to dark brown, veins yellowish white. Hindwing subhyaline, yellowish white, veins white. Thorax with ventral areas yellow, mesopleura (Figs <xref ref-type="fig" rid="F1">2</xref>, <xref ref-type="fig" rid="F2">7</xref>) with an oval black spot. Legs brownish yellow. Genital segment yellow.</p><p><italic>Head and thorax.</italic> Head (Figs <xref ref-type="fig" rid="F1">1</xref>, <xref ref-type="fig" rid="F2">5</xref>) including eyes distinctly narrower than pronotum (1:1.65). Vertex (Figs <xref ref-type="fig" rid="F1">1</xref>, <xref ref-type="fig" rid="F2">5</xref>) at base wider than length in middle line (1:0.62), apex narrower than base (1:1.31), straightly projecting before eyes, median carina absent, lateral margin distinctly carinate, posterior margin slightly concave. Frons (Fig. <xref ref-type="fig" rid="F2">6</xref>) moderately narrow, near frontoclypeal suture widest, disc concave, separated on both sides, subparallel, lateral margin distinctly carinate, median carina absent. Postclypeus (Fig. <xref ref-type="fig" rid="F2">6</xref>) with median and lateral carinae; anteclypeus with weak median carina, lateral carinae absent. Apical segment of rostrum longer than wide. Antennae (Figs <xref ref-type="fig" rid="F2">5–7</xref>) short, second antennomere oval, flagellum originated from apical point. Subantennal processes (Figs <xref ref-type="fig" rid="F2">6</xref>, <xref ref-type="fig" rid="F2">7</xref>) small. Eyes (Figs <xref ref-type="fig" rid="F2">5–7</xref>) semicircular; ocelli present, adjacent to eyes. Median length of pronotum short, anterior margin between eyes convex, posterior margin deeply concave, median carina distinct. Mesonotum (Fig. <xref ref-type="fig" rid="F2">5</xref>) as long as broad, convex, in lateral view raised above vertex, with median and lateral carinae weak, posterior end triangularly depressed. Forewing (Fig. <xref ref-type="fig" rid="F2">8</xref>) narrow, 3.5 times as long as the widest point, clavus closed, claval veins with a prominent ridge of tubercles, base of costal margin curved inward, costal margin also granulated. Hindwing (Fig. <xref ref-type="fig" rid="F2">9</xref>) shorter than forewing. Hind tibia without lateral spine.</p><fig id="F2" position="float" orientation="portrait"><label>Figures 5–14.</label><caption><p><italic><tp:taxon-name><tp:taxon-name-part taxon-name-part-type="genus" reg="Vekunta">Vekunta</tp:taxon-name-part><tp:taxon-name-part taxon-name-part-type="species" reg="bambusana">bambusana</tp:taxon-name-part></tp:taxon-name></italic> sp. n., male. <bold>5</bold> Head and thorax, dorsal view <bold>6</bold> face <bold>7</bold> head and thorax, left lateral view <bold>8</bold> forewing <bold>9</bold> hindwing <bold>10</bold> genitalia, left lateral view <bold>11</bold> anal tube, dorsal view <bold>12</bold> dorsocaudal processes of pygofer, dorsal view <bold>13</bold> phallus, left lateral view <bold>14</bold> phallus, right lateral view. Scale bars: 0.5 mm (<bold>5–7</bold>); 0.2 mm (<bold>8–14</bold>).</p></caption><graphic xmlns:xlink="http://www.w3.org/1999/xlink" xlink:href="zookeys-825-055-g002.jpg" position="float" orientation="portrait" xlink:type="simple" id="oo_266162.jpg"/></fig><p><italic>Male genitalia</italic>. Anal tube (Fig. <xref ref-type="fig" rid="F2">10</xref>) in profile broad at basal half, abruptly narrowed medially, apex evenly turned downward, directed ventrally, anal style sets at basal two-fifths; in dorsal view (Fig. <xref ref-type="fig" rid="F2">11</xref>), length in middle line approximately three times as long as wide at middle, symmetrical, apical margin evenly incised medially. Pygofer (Fig. <xref ref-type="fig" rid="F2">10</xref>) in lateral view narrowed, dorsocaudal processes (Fig. <xref ref-type="fig" rid="F2">12</xref>) of pygofer asymmetrical, right dorsocaudal process distinctly longer than left one. Gonostyli (Fig. <xref ref-type="fig" rid="F2">10</xref>) bilaterally symmetrical, large, elongate and slightly reaching over apex of anal tube in lateral view, dorsal margin serrate at apex, curved dorsally, inner side of laterodorsal margin with a bifurcate process at base and a finger-shaped process medially. Phallus (Figs <xref ref-type="fig" rid="F2">13</xref>, <xref ref-type="fig" rid="F2">14</xref>) asymmetrical, periandrium curved, with a hooked process near middle ventrally directed caudally, apex with two spinous processes, below them with two sheet processes, all visible in both left and right lateral view. Aedeagus at base with a process curved dorsally, pointed ventrally, left side of aedeagus with a laminal process near middle, apex of aedeagus valviform, reaching to middle of periandrium.</p><p><italic>Female genitalia.</italic> Anal tube (Figs <xref ref-type="fig" rid="F3">15</xref>, <xref ref-type="fig" rid="F3">16</xref>) symmetrical and ring-shaped in dorsal view; apex of anal tube slightly exceeding apex of anal style. Abdominal sternite VII (Fig. <xref ref-type="fig" rid="F3">17</xref>) in ventral view symmetrical, posterior margin protruded medially, with protrusion length shorter than width at base, lateral margin widened toward the middle and then narrowed gradually toward apex, apical margin rounded. Gonapophysis VIII (Figs <xref ref-type="fig" rid="F3">17</xref>, <xref ref-type="fig" rid="F3">18</xref>) with nine teeth at ventral margin. Gonapophysis IX (Fig. <xref ref-type="fig" rid="F3">19</xref>) with two lobes incompletely symmetrical, lateral margin with dense setae, each lobe with a membrane sheet dorsally, blunt apically. Gonoplac (Figs <xref ref-type="fig" rid="F3">15</xref>, <xref ref-type="fig" rid="F3">17</xref>) in lateral view nearly rectangular, with a small angulate process at apex dorsally, lateral margin with spiniform setae.</p><fig id="F3" position="float" orientation="portrait"><label>Figures 15–19.</label><caption><p><italic><tp:taxon-name><tp:taxon-name-part taxon-name-part-type="genus" reg="Vekunta">Vekunta</tp:taxon-name-part><tp:taxon-name-part taxon-name-part-type="species" reg="bambusana">bambusana</tp:taxon-name-part></tp:taxon-name></italic> sp. n., female. <bold>15</bold> Genitalia, lateral view <bold>16</bold> anal tube, dorsal view <bold>17</bold> genitalia, ventral view <bold>18</bold> gonapophysis VIII, right lateral view <bold>19</bold> gonapophysis IX, ventral view. Scale bar: 0.2 mm.</p></caption><graphic xmlns:xlink="http://www.w3.org/1999/xlink" xlink:href="zookeys-825-055-g003.jpg" position="float" orientation="portrait" xlink:type="simple" id="oo_266163.jpg"/></fig></tp:treatment-sec><tp:treatment-sec sec-type="remarks" id="SECID0EC6AG"><title>Remarks.</title><p>This species is similar to <italic><tp:taxon-name><tp:taxon-name-part taxon-name-part-type="genus" reg="Vekunta">V.</tp:taxon-name-part><tp:taxon-name-part taxon-name-part-type="species" reg="pentaprocessusa">pentaprocessusa</tp:taxon-name-part></tp:taxon-name></italic> sp. n., but distinguished from the latter by: gonostyli (Fig. <xref ref-type="fig" rid="F2">10</xref>) symmetrical (gonostyli asymmetrical, with right gonostylus distinctly larger than left one in <italic><tp:taxon-name><tp:taxon-name-part taxon-name-part-type="genus" reg="Vekunta">V.</tp:taxon-name-part><tp:taxon-name-part taxon-name-part-type="species" reg="pentaprocessusa">pentaprocessusa</tp:taxon-name-part></tp:taxon-name></italic> sp. n.); anal tube (Fig. <xref ref-type="fig" rid="F2">11</xref>) of male symmetrical in dorsal view (asymmetrical in dorsal view in <italic><tp:taxon-name><tp:taxon-name-part taxon-name-part-type="genus" reg="Vekunta">V.</tp:taxon-name-part><tp:taxon-name-part taxon-name-part-type="species" reg="pentaprocessusa">pentaprocessusa</tp:taxon-name-part></tp:taxon-name></italic> sp. n.); right dorsocaudal process (Fig. <xref ref-type="fig" rid="F2">12</xref>) of pygofer in dorsal view distinctly longer than left one in male (left dorsocaudal process in dorsal view slightly longer than right one in <italic><tp:taxon-name><tp:taxon-name-part taxon-name-part-type="genus" reg="Vekunta">V.</tp:taxon-name-part><tp:taxon-name-part taxon-name-part-type="species" reg="pentaprocessusa">pentaprocessusa</tp:taxon-name-part></tp:taxon-name></italic> sp. n.); periandrium (Figs <xref ref-type="fig" rid="F2">13</xref>, <xref ref-type="fig" rid="F2">14</xref>) with a hooked process near middle ventrally (periandrium with a hooked process near base ventrally in <italic><tp:taxon-name><tp:taxon-name-part taxon-name-part-type="genus" reg="Vekunta">V.</tp:taxon-name-part><tp:taxon-name-part taxon-name-part-type="species" reg="pentaprocessusa">pentaprocessusa</tp:taxon-name-part></tp:taxon-name></italic> sp. n.); aedeagus (Figs <xref ref-type="fig" rid="F2">13</xref>, <xref ref-type="fig" rid="F2">14</xref>) valviform at apex, reaching to middle of periandrium (aedeagus with five spinous processes at apex, the largest process reaching to base of periandrium in <italic><tp:taxon-name><tp:taxon-name-part taxon-name-part-type="genus" reg="Vekunta">V.</tp:taxon-name-part><tp:taxon-name-part taxon-name-part-type="species" reg="pentaprocessusa">pentaprocessusa</tp:taxon-name-part></tp:taxon-name></italic> sp. n.).</p></tp:treatment-sec><tp:treatment-sec sec-type="etymology" id="SECID0EGCBG"><title>Etymology.</title><p>The species name is derived from the host plant scientific name, <tp:taxon-name><tp:taxon-name-part taxon-name-part-type="subfamily">Bambusoideae</tp:taxon-name-part></tp:taxon-name>.</p></tp:treatment-sec><tp:treatment-sec sec-type="host" id="SECID0ERCBG"><title>Host plant.</title><p>Bamboo.</p></tp:treatment-sec><tp:treatment-sec sec-type="distribution" id="SECID0EWCBG"><title>Distribution.</title><p>China (Guizhou).</p></tp:treatment-sec></tp:taxon-treatment>
