# Supplementary material for: Review of the genus Vekunta Distant from China, with descriptions of two new species (Hemiptera, Fulgoromorpha, Derbidae)
Source: Zookeys. 2019 Feb 19;(825):55–69. doi: 10.3897/zookeys.825.31542 (PMC6391365; doi:10.3897/zookeys.825.31542)
Supplement: XML Treatment for Vekunta pentaprocessusa [file zookeys.825.31542-treatment3.xml]

<!DOCTYPE tp:taxon-treatment
  PUBLIC "-//TaxonX//DTD Taxonomic Treatment Publishing DTD v0 20100105//EN" "tax-treatment-NSO.dtd">
<tp:taxon-treatment xmlns:tp="http://www.plazi.org/taxpub"><tp:treatment-meta><kwd-group><label>Taxon classification</label><kwd><named-content xmlns:xlink="http://www.w3.org/1999/xlink" content-type="kingdom">Animalia</named-content></kwd><kwd><named-content xmlns:xlink="http://www.w3.org/1999/xlink" content-type="order">Hemiptera</named-content></kwd><kwd><named-content xmlns:xlink="http://www.w3.org/1999/xlink" content-type="family">Derbidae</named-content></kwd></kwd-group><mixed-citation publication-type="journal"><person-group><name><surname>Sui</surname><given-names>Yong-Jin</given-names></name><name><surname>Chen</surname><given-names>Xiang-Sheng</given-names></name></person-group><article-title>Review of the genus <italic><tp:taxon-name><tp:taxon-name-part taxon-name-part-type="genus" reg="Vekunta">Vekunta</tp:taxon-name-part></tp:taxon-name></italic> Distant from China, with descriptions of two new species (<tp:taxon-name><tp:taxon-name-part taxon-name-part-type="order">Hemiptera</tp:taxon-name-part></tp:taxon-name>, <tp:taxon-name><tp:taxon-name-part taxon-name-part-type="infraorder">Fulgoromorpha</tp:taxon-name-part></tp:taxon-name>, <tp:taxon-name><tp:taxon-name-part taxon-name-part-type="family">Derbidae</tp:taxon-name-part></tp:taxon-name>)</article-title><source>Zookeys</source><day>19</day><month>2</month><year>2019</year><volume>2019</volume><issue>825</issue><fpage>55</fpage><lpage>69</lpage><pub-id pub-id-type="doi">10.3897/zookeys.825.31542</pub-id></mixed-citation></tp:treatment-meta><tp:nomenclature><tp:taxon-name>
            <tp:taxon-name-part taxon-name-part-type="genus" reg="Vekunta">Vekunta</tp:taxon-name-part>
            <tp:taxon-name-part taxon-name-part-type="species" reg="pentaprocessusa">pentaprocessusa</tp:taxon-name-part>
            <object-id xmlns:xlink="http://www.w3.org/1999/xlink" content-type="zoobank" xlink:type="simple">http://zoobank.org/21579E13-C4AB-440D-966E-D8CE49FFB568</object-id>
          </tp:taxon-name><tp:taxon-status xmlns:xlink="http://www.w3.org/1999/xlink" xlink:type="simple">sp. n.</tp:taxon-status><xref ref-type="fig" rid="F1">Figs 3</xref><xref ref-type="fig" rid="F1">, 4</xref><xref ref-type="fig" rid="F4">, 20–29</xref><xref ref-type="fig" rid="F5">, 30–34</xref></tp:nomenclature><tp:treatment-sec sec-type="type material" id="SECID0ETEBG"><title>Type material.</title><p><bold><italic>Holotype</italic></bold>: ♂, CHINA, <bold>Yunnan</bold>: Mt Gaoligong National Natural Reserve (<named-content xmlns:xlink="http://www.w3.org/1999/xlink" content-type="dwc:verbatimCoordinates" xlink:type="simple"><named-content content-type="geo-json" specific-use="{&#34;type&#34;:&#34;Point&#34;,&#34;coordinates&#34;:[98.800000,25.283333]}" id="NCID0EDFBG" xlink:type="simple">25°17'N, 98°48'E</named-content></named-content>), light trap, 15 August 2013, Y- J Wang. <bold><italic>Paratypes</italic></bold>, <bold>Yunnan</bold>: 5♂♂1♀, same date as holotype; 3♂♂, Mt Gaoligong National Natural Reserve, light trap, 13 June 2011, J-K Long; 6♂♂2♀♀, Mt Gaoligong National Natural Reserve, light trap, 13–16 August 2013, W-C Yang, H-Y Sun, Y-J Wang; 1♂, Mt Gaoligong National Natural Reserve, light trap, 12 August 2018, L-J Yang.</p></tp:treatment-sec><tp:treatment-sec sec-type="description" id="SECID0ENFBG"><title>Measurements.</title><p>Body length (including forewing): male 6.17–6.48 mm (n = 16), female 6.96–6.99 mm (n = 3); forewing length: male 5.36–5.40 mm (n = 16), female 6.04–6.11 mm (n = 3).</p></tp:treatment-sec><tp:treatment-sec sec-type="description" id="SECID0ESFBG"><title>Description.</title><p><italic>Coloration.</italic> General color yellow. Head (Figs <xref ref-type="fig" rid="F1">3</xref>, <xref ref-type="fig" rid="F1">4</xref>, <xref ref-type="fig" rid="F4">20–22</xref>) yellow. Vertex (Figs <xref ref-type="fig" rid="F1">3</xref>, <xref ref-type="fig" rid="F4">20</xref>) with lateral and apical carinae yellow. Frons (Fig. <xref ref-type="fig" rid="F4">21</xref>) with lateral margins yellow. Clypeus (Fig. <xref ref-type="fig" rid="F4">21</xref>), gena (Fig. <xref ref-type="fig" rid="F4">22</xref>), and antennae (Figs <xref ref-type="fig" rid="F4">20–22</xref>) yellow. Rostrum yellow with apex fuscous. Eyes (Figs <xref ref-type="fig" rid="F1">3</xref>, <xref ref-type="fig" rid="F1">4</xref>, <xref ref-type="fig" rid="F4">20–22</xref>) black, ocelli yellow. Pronotum, mesonotum and tegula yellow (Figs <xref ref-type="fig" rid="F1">3</xref>, <xref ref-type="fig" rid="F4">20</xref>). Forewing (Figs <xref ref-type="fig" rid="F1">3</xref>, <xref ref-type="fig" rid="F1">4</xref>) white except with costal and clavus margins from base to near apex brown to dark brown, veins white. Hindwing subhyaline, white, veins white. Thorax with ventral areas yellow, mesopleura (Figs <xref ref-type="fig" rid="F1">4</xref>, <xref ref-type="fig" rid="F4">22</xref>) with an oval black spot. Legs pale yellow. Genital segment yellow.</p><p><italic>Head and thorax.</italic> Head (Figs <xref ref-type="fig" rid="F1">3</xref>, <xref ref-type="fig" rid="F4">20</xref>) including eyes distinctly narrower than pronotum (1:1.63). Vertex (Figs <xref ref-type="fig" rid="F1">3</xref>, <xref ref-type="fig" rid="F4">20</xref>) at base wider than length in middle line (1:0.62), apex narrower than base (1:1.45), straightly projecting before eyes, median carina absent, lateral margin distinctly carinate, posterior margin slightly concave. Frons (Fig. <xref ref-type="fig" rid="F4">21</xref>) moderately narrow, near frontoclypeal suture widest, disc concave, lateral margins broadly concave inward, distinctly carinate, median carina absent. Postclypeus (Fig. <xref ref-type="fig" rid="F4">21</xref>) with median and lateral carinae, anteclypeus with weak median carina, lateral carinae absent. Apical segment of rostrum longer than wide. Antennae (Figs <xref ref-type="fig" rid="F4">20</xref>, <xref ref-type="fig" rid="F4">22</xref>) short, second antennomere oval, flagellum originated from apical point. Subantennal processes (Figs <xref ref-type="fig" rid="F4">21</xref>, <xref ref-type="fig" rid="F4">22</xref>) small. Eyes (Figs <xref ref-type="fig" rid="F4">21</xref>, <xref ref-type="fig" rid="F4">22</xref>) semicircular; ocelli present, adjacent to eyes. Median length of pronotum short, anterior margin between eyes convex, posterior margin deeply concave, median carina distinct. Mesonotum (Fig. <xref ref-type="fig" rid="F4">20</xref>) as long as broad, slightly convex, in lateral view raised above vertex, with median carina distinct and lateral carina weak, posterior end triangularly depressed. Forewing (Fig. <xref ref-type="fig" rid="F4">23</xref>) narrow, 3.3 times as long as the widest point, clavus closed, claval veins with a prominent ridge of tubercles, base of costal margin curved inward, costal margin also granulated. Hindwing (Fig. <xref ref-type="fig" rid="F4">24</xref>) shorter than forewing. Hind tibia without lateral spine.</p><p><italic>Male genitalia</italic>. Anal tube (Fig. <xref ref-type="fig" rid="F4">25</xref>) in lateral view, obliquely, slender at basal half, apical margin rounded, anal styles sets at basal one-fifth; in dorsal view (Fig. <xref ref-type="fig" rid="F4">26</xref>), length in middle line approximately three times as long as wide at middle, asymmetrical, apex rounded. Pygofer (Fig. <xref ref-type="fig" rid="F4">25</xref>) in lateral view distinctly narrowed medially, processes (Fig. <xref ref-type="fig" rid="F4">27</xref>) of pygofer asymmetrical, left dorsocaudal process slightly longer than right one. Gonostyli (Fig. <xref ref-type="fig" rid="F4">25</xref>) bilaterally asymmetrical, right gonostylus larger than left one, large, elongate and slightly reaching less than apex of anal tube in lateral view, inner side with saccate process at basal two-thirds near ventral margin, left gonostylus with a small process rising from apical one-fifth of dorsal margin. Phallus asymmetrical, periandrium curved, with a hooked process near base ventrally directed caudally, in left lateral view (Fig. <xref ref-type="fig" rid="F4">28</xref>), with a slender process near middle, directed dorsocaudally, and two stout processes at apex, in right lateral view (Fig. <xref ref-type="fig" rid="F4">29</xref>), with a plate near apex, and a long process at apical two-thirds, slightly curved, directed dorsally, apical margin serrate. Aedeagus with five spinous processes at apex, the largest process produced reaching to base of periandrium, acute at apex.</p><fig id="F4" position="float" orientation="portrait"><label>Figures 20–29.</label><caption><p><italic><tp:taxon-name><tp:taxon-name-part taxon-name-part-type="genus" reg="Vekunta">Vekunta</tp:taxon-name-part><tp:taxon-name-part taxon-name-part-type="species" reg="pentaprocessusa">pentaprocessusa</tp:taxon-name-part></tp:taxon-name></italic> sp. n., male. <bold>20</bold> Head and thorax, dorsal view <bold>21</bold> face <bold>22</bold> head and thorax, left lateral view <bold>23</bold> forewing <bold>24</bold> hindwing <bold>25</bold> male genitalia, left lateral view <bold>26</bold> anal tube of male, dorsal view <bold>27</bold> dorsocaudal processes of pygofer, dorsal view <bold>28</bold> phallus, left lateral view <bold>29</bold> phallus, right lateral view. Scale bars: 0.5 mm (<bold>20–22</bold>); 0.2 mm (<bold>23–29</bold>).</p></caption><graphic xmlns:xlink="http://www.w3.org/1999/xlink" xlink:href="zookeys-825-055-g004.jpg" position="float" orientation="portrait" xlink:type="simple" id="oo_266164.jpg"/></fig><p><italic>Female genitalia.</italic> Anal tube (Figs <xref ref-type="fig" rid="F5">30</xref>, <xref ref-type="fig" rid="F5">31</xref>) symmetrical and ring-shaped in dorsal view; apex of anal tube slightly exceeding apex of anal style. Abdominal sternite VII (Fig. <xref ref-type="fig" rid="F5">32</xref>) in ventral view symmetrical, posterior margin protruded medially, with protrusion length shorter than width at base, apical margin rounded. Gonapophysis VIII (Figs <xref ref-type="fig" rid="F5">32</xref>, <xref ref-type="fig" rid="F5">33</xref>) with eight teeth at ventral margin. Gonapophysis IX (Fig. <xref ref-type="fig" rid="F5">34</xref>) with two lobes incompletely symmetrical, lateral margin with dense setae, each lobe with a membrane sheet dorsally, blunt apically. Gonoplac (Figs <xref ref-type="fig" rid="F5">30</xref>, <xref ref-type="fig" rid="F5">32</xref>) in lateral view nearly rectangular, with a small angulate process at apex dorsally, lateral margin with spiniform setae.</p></tp:treatment-sec><tp:treatment-sec sec-type="remarks" id="SECID0EWNBG"><title>Remarks.</title><p>This species is similar to <italic><tp:taxon-name><tp:taxon-name-part taxon-name-part-type="genus" reg="Vekunta">V.</tp:taxon-name-part><tp:taxon-name-part taxon-name-part-type="species" reg="fuscolineata">fuscolineata</tp:taxon-name-part></tp:taxon-name></italic><xref ref-type="bibr" rid="B23">Rahman et al., 2012</xref>, but distinguished from the latter by the slightly dark yellow mesonotum (Fig. <xref ref-type="fig" rid="F4">20</xref>) (mesonotum distinctly dark brown on each side, golden yellow in middle in <italic><tp:taxon-name><tp:taxon-name-part taxon-name-part-type="genus" reg="Vekunta">V.</tp:taxon-name-part><tp:taxon-name-part taxon-name-part-type="species" reg="fuscolineata">fuscolineata</tp:taxon-name-part></tp:taxon-name></italic>); periandrium (Figs <xref ref-type="fig" rid="F4">28</xref>, <xref ref-type="fig" rid="F4">29</xref>) with a hooked process near base ventrally, directed caudally (periandrium without process ventrobasally in <italic><tp:taxon-name><tp:taxon-name-part taxon-name-part-type="genus" reg="Vekunta">V.</tp:taxon-name-part><tp:taxon-name-part taxon-name-part-type="species" reg="fuscolineata">fuscolineata</tp:taxon-name-part></tp:taxon-name></italic>); anal tube of male (Fig. <xref ref-type="fig" rid="F4">26</xref>) asymmetrical in dorsal view (symmetrical in dorsal view in <italic><tp:taxon-name><tp:taxon-name-part taxon-name-part-type="genus" reg="Vekunta">V.</tp:taxon-name-part><tp:taxon-name-part taxon-name-part-type="species" reg="fuscolineata">fuscolineata</tp:taxon-name-part></tp:taxon-name></italic>); gonostyli (Fig. <xref ref-type="fig" rid="F4">25</xref>) asymmetrical, with right gonostylus distinctly larger than left one in lateral view (symmetrical in lateral view in <italic><tp:taxon-name><tp:taxon-name-part taxon-name-part-type="genus" reg="Vekunta">V.</tp:taxon-name-part><tp:taxon-name-part taxon-name-part-type="species" reg="fuscolineata">fuscolineata</tp:taxon-name-part></tp:taxon-name></italic>).</p><fig id="F5" position="float" orientation="portrait"><label>Figures 30–34.</label><caption><p><italic><tp:taxon-name><tp:taxon-name-part taxon-name-part-type="genus" reg="Vekunta">Vekunta</tp:taxon-name-part><tp:taxon-name-part taxon-name-part-type="species" reg="pentaprocessusa">pentaprocessusa</tp:taxon-name-part></tp:taxon-name></italic> sp. n., female. <bold>30</bold> Genitalia, lateral view <bold>31</bold> anal segment, dorsal view <bold>32</bold> genitalia, ventral view <bold>33</bold> gonapophysis VIII, right lateral view <bold>34</bold> gonapophysis IX, ventral view. Scale bar: 0.2 mm.</p></caption><graphic xmlns:xlink="http://www.w3.org/1999/xlink" xlink:href="zookeys-825-055-g005.jpg" position="float" orientation="portrait" xlink:type="simple" id="oo_266165.jpg"/></fig></tp:treatment-sec><tp:treatment-sec sec-type="etymology" id="SECID0ENRBG"><title>Etymology.</title><p>The new species name is derived from the Latin words <italic>penta</italic>- (five) and <italic>processus</italic> (process), referring to the apex of aedeagus with five processes in male.</p></tp:treatment-sec><tp:treatment-sec sec-type="host" id="SECID0EXRBG"><title>Host plant.</title><p>Unknown.</p></tp:treatment-sec><tp:treatment-sec sec-type="distribution" id="SECID0E3RBG"><title>Distribution.</title><p>China (Yunnan).</p></tp:treatment-sec><tp:treatment-sec><!--Section generated to contain objects referenced in tp:taxon-treatment.--><fig id="F1" position="float" orientation="portrait"><label>Figures 1–4.</label><caption><p>Male habitus (dorsal and lateral view). <bold>1–2</bold><italic><tp:taxon-name><tp:taxon-name-part taxon-name-part-type="genus" reg="Vekunta">Vekunta</tp:taxon-name-part><tp:taxon-name-part taxon-name-part-type="species" reg="bambusana">bambusana</tp:taxon-name-part></tp:taxon-name></italic> sp. n. <bold>3–4</bold><italic><tp:taxon-name><tp:taxon-name-part taxon-name-part-type="genus" reg="Vekunta">Vekunta</tp:taxon-name-part><tp:taxon-name-part taxon-name-part-type="species" reg="pentaprocessusa">pentaprocessusa</tp:taxon-name-part></tp:taxon-name></italic> sp. n. Scale bar: 0.5 mm.</p></caption><graphic xmlns:xlink="http://www.w3.org/1999/xlink" xlink:href="zookeys-825-055-g001.jpg" position="float" orientation="portrait" xlink:type="simple" id="oo_266161.jpg"/></fig></tp:treatment-sec><ref-list><ref id="B23"><mixed-citation xmlns:xlink="http://www.w3.org/1999/xlink" xlink:type="simple"><person-group><name name-style="western"><surname>Rahman</surname><given-names>MA</given-names></name><name name-style="western"><surname>Kwon</surname><given-names>YJ</given-names></name><name name-style="western"><surname>Suh</surname><given-names>SJ</given-names></name></person-group> (<year>2012</year>) <article-title>Two new species of the genus <italic><tp:taxon-name><tp:taxon-name-part taxon-name-part-type="genus">Vekunta</tp:taxon-name-part></tp:taxon-name></italic> Distant (<tp:taxon-name><tp:taxon-name-part taxon-name-part-type="order">Hemiptera</tp:taxon-name-part></tp:taxon-name>: <tp:taxon-name><tp:taxon-name-part taxon-name-part-type="infraorder">Fulgoromorpha</tp:taxon-name-part></tp:taxon-name>: <tp:taxon-name><tp:taxon-name-part taxon-name-part-type="family">Derbidae</tp:taxon-name-part></tp:taxon-name>) from Korea.</article-title><source>Zootaxa</source><volume>3313</volume>: <fpage>23</fpage>–<lpage>33</lpage>.</mixed-citation></ref></ref-list></tp:taxon-treatment>
